# Supplementary material for: A Sensitive Fluorescence Polarization Immunoassay for the Rapid Detection of Okadaic Acid in Environmental Waters
Source: Biosensors (Basel). 2023 Apr 16;13(4):477. doi: 10.3390/bios13040477 (PMC10136290; doi:10.3390/bios13040477)
Supplement: Supplementary file 1 [file biosensors-13-00477-s001.zip]

Archive with 1 entries (1 files):
- biosensors-2300649-supplementary.pdf
